# Supplementary material for: Aberrant c-AMP signalling in richter syndrome revealed by single-cell transcriptome and 3D chromatin analysis
Source: Biomark Res. 2025 Jan 23;13:15. doi: 10.1186/s40364-024-00723-5 (PMC11756191; doi:10.1186/s40364-024-00723-5)
Supplement: Supplementary file 1 — Supplementary Material 1 [file 40364_2024_723_MOESM1_ESM.xlsx]

## Sheet: Sheet1
Table S1
Quality control of single-cell RNA sequencing
Sample ID	Species	Tissue	Cell count	Mean reads per cell	Median UMI	Median gene count
LYB_1	human	PBMC	10434	34671	10766	3364
